# Supplementary material for: Positive Interaction between H2O2 and Ca2+ Mediates Melatonin-Induced CBF Pathway and Cold Tolerance in Watermelon (Citrullus lanatus L.)
Source: Antioxidants (Basel). 2021 Sep 14;10(9):1457. doi: 10.3390/antiox10091457 (PMC8471466; doi:10.3390/antiox10091457)
Supplement: Supplementary file 1 [file antioxidants-10-01457-s001.zip]

Archive with 1 entries (1 files):
- antioxidants-1380685-supplementary.pdf
